# Supplementary material for: Polysaccharides and Glycosides from Aralia echinocaulis Modulate Succinate Levels in the Gut to Target Intestinal Dendritic Cells via the Receptor GPR91 in the Treatment of Rheumatoid Arthritis
Source: Pharmaceuticals (Basel). 2026 Apr 9;19(4):606. doi: 10.3390/ph19040606 (PMC13119086; doi:10.3390/ph19040606)
Supplement: Supplementary file 1 [file pharmaceuticals-19-00606-s001.zip]

Archive with 1 entries (1 files):
- pharmaceuticals-4218759-supplementary.pdf
